# Supplementary material for: Agonists of melatonin receptors strongly promote the functional recovery from the neuroparalysis induced by neurotoxic snakes
Source: PLoS Negl Trop Dis. 2024 Jan 8;18(1):e0011825. doi: 10.1371/journal.pntd.0011825 (PMC10798625; doi:10.1371/journal.pntd.0011825)
Supplement: S1 Data — (XLSX) [file pntd.0011825.s003.xlsx]

## Sheet: Fig1A
EJPs amplitude value
Ctrl	24h	96h	168h
24.8905	1.26781	4.1269	16.9661
27.981	2.04017	9.00267	16.9093
25.0036	1.00212	6.07766	19.899
24.8844

## Sheet: Fig2B
EJPs amplitude value
Ctr	Vehicle	Mel	Ram	Agom
25.229	5.33562	15.0698	14.1651	13.8318
25.8974	4.27603	11.7916	13.7993	16.37
26.0046	2.14908	12.4681	11.9187	16.1408
25.0117	3.45031	14.4578	12.6592	15.8945
	6.79153
	7.19312

## Sheet: Fig2D
CMAP amplitude value
Vehicle	Ram	Agom
34.9901	41.98	67.7522
33.583	50.7434	51.177
29.16	71.6492	52.9681
36.5	74.5331	55.8945

## Sheet: Fig3B
	Denervated				Partial Innervated				Innervated
Vehicle	51.0638	55.3192	53.1915		25.5319	25.5319	23.4043		23.4043	19.1489	23.4043
Ramelteon	29.7872	31.9149	27.6596		29.7872	31.9149	25.5319		40.4255	36.1702	46.8085
Agomelatine	32	35	26		27	33	29		41	32	45

## Sheet: FIg3D
NMJ occupancy
Veh	Ram	Agom
37	67	64
45	57	60
29	63	55

## Sheet: Fig3E
	Denervated				Partial Innervated				Innervated
Vehicle	48	56	52		23	27	22		29	17	26
Ramelteon	36	39	29		24	25	33		40	36	38
Agomelatine	29	26	25		21	30	32		50	44	43

## Sheet: Fig3F
NMJ occupancy
Veh	Ram	Agom
35	61	59
40	58	68
28	46	69

## Sheet: Fig4B
Respiratory Analysis (I.V.I.)
	t0	Ram	Agom	Veh	Ram	Agom	Veh	Ram	Agom	Veh
	109335	40671.7	35927.3	23357.1	75998.9	68382.3	42358.3	102000	97359.3	81262.5
	106291	37676.4	33460.5	29681.7	66681.4	64325.9	51319.4	95358.2	93114.4	89145.6
	106745	42513.1	39528.6	28273.8	84800.6	78345.9	43896.9	104017	102045	94487.8
	101047	37955.5	36951.5	20810.4	77661.9	69417.3	41800.6	109573	98880.1	82883.6
	120016
	97038
	96441
	112861
	91878
	110190

## Sheet: Fig4E
	Denervated				Partial Innervated				Innervated
Vehicle	58	48	51		20	26	23		22	26	26
Ramelteon	39	37	40		27	29	24		34	34	36
Agomelatine	31	35	36		24	28	33		45	37	31

## Sheet: Fig4F
NMJ occupancy
Veh	Ram	Agom
38	62	64
40	54	69
26	58	55
